# Supplementary material for: On the Recognition of Natural Substrate CTP and Endogenous Inhibitor ddhCTP of SARS-CoV-2 RNA-Dependent RNA Polymerase: A Molecular Dynamics Study
Source: J Chem Inf Model. 2022 Oct 11;62(20):4916–27. doi: 10.1021/acs.jcim.2c01002 (PMC9597658; doi:10.1021/acs.jcim.2c01002)
Supplement: Supplementary file 2 — ci2c01002_si_002.zip [file ci2c01002_si_002.zip]

Archive with 3 entries (2 files):
- CTP_ddhCTP_movie/
- CTP_ddhCTP_movie/RdRp_CTP_MD.mp4
- CTP_ddhCTP_movie/RdRp_ddhctp_MD.mp4
